# Supplementary material for: Cross-Neutralizing Anti-Chikungunya and Anti-Dengue 2 IgG Antibodies from Patients and BALB/c Mice against Dengue and Chikungunya Viruses
Source: Viruses. 2024 Jul 8;16(7):1098. doi: 10.3390/v16071098 (PMC11281444; doi:10.3390/v16071098)
Supplement: Supplementary file 1 [file viruses-16-01098-s001.zip]

Archive with 1 entries (1 files):
- viruses-2914782-supplementary.pdf
